# Supplementary material for: qPCRtools: An R package for qPCR data processing and visualization
Source: Front Genet. 2022 Sep 13;13:1002704. doi: 10.3389/fgene.2022.1002704 (PMC9513427; doi:10.3389/fgene.2022.1002704)
Supplement: Supplementary file 1 [file Table2.XLSX]

## Sheet: Sheet1
Treatment	Gene	expre	temp	signif	mean.expre	sd.expre	n	se
CK	OSPOX8	1.03127	OSPOX8CK		1.03592	0.048313	8	0.0170812
CK	OsWAK91	0.279141	OsWAK91CK		0.763178	0.212198	8	0.0750234
CK	OsRBBI2	0.507322	OsRBBI2CK		0.539922	0.0431135	8	0.0152429
CK	OsCeBip	0.904057	OsCeBipCK		0.842133	0.171398	8	0.0605983
CK	OsPR10	1.12754	OsPR10CK		1.24924	0.201159	8	0.0711204
CK	OSPOX8	1.07159	OSPOX8CK		1.03592	0.048313	8	0.0170812
CK	OsWAK91	0.73352	OsWAK91CK		0.763178	0.212198	8	0.0750234
CK	OsRBBI2	0.496603	OsRBBI2CK		0.539922	0.0431135	8	0.0152429
CK	OsCeBip	0.751176	OsCeBipCK		0.842133	0.171398	8	0.0605983
CK	OsPR10	1.06482	OsPR10CK		1.24924	0.201159	8	0.0711204
CK	OSPOX8	1.07779	OSPOX8CK		1.03592	0.048313	8	0.0170812
CK	OsWAK91	0.69475	OsWAK91CK		0.763178	0.212198	8	0.0750234
CK	OsRBBI2	0.550194	OsRBBI2CK		0.539922	0.0431135	8	0.0152429
CK	OsCeBip	0.524794	OsCeBipCK		0.842133	0.171398	8	0.0605983
CK	OsPR10	1.43117	OsPR10CK		1.24924	0.201159	8	0.0711204
CK	OSPOX8	1.11346	OSPOX8CK		1.03592	0.048313	8	0.0170812
CK	OsWAK91	0.860684	OsWAK91CK		0.763178	0.212198	8	0.0750234
CK	OsRBBI2	0.594852	OsRBBI2CK		0.539922	0.0431135	8	0.0152429
CK	OsCeBip	0.887887	OsCeBipCK		0.842133	0.171398	8	0.0605983
CK	OsPR10	1.42689	OsPR10CK		1.24924	0.201159	8	0.0711204
CK	OSPOX8	0.984746	OSPOX8CK		1.03592	0.048313	8	0.0170812
CK	OsWAK91	0.95218	OsWAK91CK		0.763178	0.212198	8	0.0750234
CK	OsRBBI2	0.578775	OsRBBI2CK		0.539922	0.0431135	8	0.0152429
CK	OsCeBip	0.832027	OsCeBipCK		0.842133	0.171398	8	0.0605983
CK	OsPR10	0.966466	OsPR10CK		1.24924	0.201159	8	0.0711204
CK	OSPOX8	1.02507	OSPOX8CK		1.03592	0.048313	8	0.0170812
CK	OsWAK91	0.837422	OsWAK91CK		0.763178	0.212198	8	0.0750234
CK	OsRBBI2	0.541262	OsRBBI2CK		0.539922	0.0431135	8	0.0152429
CK	OsCeBip	0.764406	OsCeBipCK		0.842133	0.171398	8	0.0605983
CK	OsPR10	1.10616	OsPR10CK		1.24924	0.201159	8	0.0711204
CK	OSPOX8	1.00956	OSPOX8CK		1.03592	0.048313	8	0.0170812
CK	OsWAK91	0.866887	OsWAK91CK		0.763178	0.212198	8	0.0750234
CK	OsRBBI2	0.475167	OsRBBI2CK		0.539922	0.0431135	8	0.0152429
CK	OsCeBip	0.968738	OsCeBipCK		0.842133	0.171398	8	0.0605983
CK	OsPR10	1.43544	OsPR10CK		1.24924	0.201159	8	0.0711204
CK	OSPOX8	0.973891	OSPOX8CK		1.03592	0.048313	8	0.0170812
CK	OsWAK91	0.880844	OsWAK91CK		0.763178	0.212198	8	0.0750234
CK	OsRBBI2	0.575203	OsRBBI2CK		0.539922	0.0431135	8	0.0152429
CK	OsCeBip	1.10398	OsCeBipCK		0.842133	0.171398	8	0.0605983
CK	OsPR10	1.43544	OsPR10CK		1.24924	0.201159	8	0.0711204
Treatment	OSPOX8	0.775584	OSPOX8Treatment	NS	0.955053	0.122557	8	0.0433303
Treatment	OsWAK91	0.686906	OsWAK91Treatment	*	0.984436	0.158528	8	0.056048
Treatment	OsRBBI2	0.321038	OsRBBI2Treatment	NS	0.529389	0.144839	8	0.0512083
Treatment	OsCeBip	0.422967	OsCeBipTreatment	NS	0.84777	0.241778	8	0.0854815
Treatment	OsPR10	0.948392	OsPR10Treatment	NS	1.05562	0.19814	8	0.0700531
Treatment	OSPOX8	0.768547	OSPOX8Treatment	NS	0.955053	0.122557	8	0.0433303
Treatment	OsWAK91	0.82485	OsWAK91Treatment	*	0.984436	0.158528	8	0.056048
Treatment	OsRBBI2	0.329145	OsRBBI2Treatment	NS	0.529389	0.144839	8	0.0512083
Treatment	OsCeBip	0.580413	OsCeBipTreatment	NS	0.84777	0.241778	8	0.0854815
Treatment	OsPR10	0.716793	OsPR10Treatment	NS	1.05562	0.19814	8	0.0700531
Treatment	OSPOX8	1.05007	OSPOX8Treatment	NS	0.955053	0.122557	8	0.0433303
Treatment	OsWAK91	1.06696	OsWAK91Treatment	*	0.984436	0.158528	8	0.056048
Treatment	OsRBBI2	0.685855	OsRBBI2Treatment	NS	0.529389	0.144839	8	0.0512083
Treatment	OsCeBip	1.13547	OsCeBipTreatment	NS	0.84777	0.241778	8	0.0854815
Treatment	OsPR10	1.24598	OsPR10Treatment	NS	1.05562	0.19814	8	0.0700531
Treatment	OSPOX8	1.01769	OSPOX8Treatment	NS	0.955053	0.122557	8	0.0433303
Treatment	OsWAK91	1.04162	OsWAK91Treatment	*	0.984436	0.158528	8	0.056048
Treatment	OsRBBI2	0.713419	OsRBBI2Treatment	NS	0.529389	0.144839	8	0.0512083
Treatment	OsCeBip	1.01139	OsCeBipTreatment	NS	0.84777	0.241778	8	0.0854815
Treatment	OsPR10	1.19293	OsPR10Treatment	NS	1.05562	0.19814	8	0.0700531
Treatment	OSPOX8	0.920567	OSPOX8Treatment	NS	0.955053	0.122557	8	0.0433303
Treatment	OsWAK91	1.04303	OsWAK91Treatment	*	0.984436	0.158528	8	0.056048
Treatment	OsRBBI2	0.583706	OsRBBI2Treatment	NS	0.529389	0.144839	8	0.0512083
Treatment	OsCeBip	0.804572	OsCeBipTreatment	NS	0.84777	0.241778	8	0.0854815
Treatment	OsPR10	0.847471	OsPR10Treatment	NS	1.05562	0.19814	8	0.0700531
Treatment	OSPOX8	0.983908	OSPOX8Treatment	NS	0.955053	0.122557	8	0.0433303
Treatment	OsWAK91	0.952941	OsWAK91Treatment	*	0.984436	0.158528	8	0.056048
Treatment	OsRBBI2	0.554521	OsRBBI2Treatment	NS	0.529389	0.144839	8	0.0512083
Treatment	OsCeBip	0.832592	OsCeBipTreatment	NS	0.84777	0.241778	8	0.0854815
Treatment	OsPR10	1.06613	OsPR10Treatment	NS	1.05562	0.19814	8	0.0700531
Treatment	OSPOX8	1.05007	OSPOX8Treatment	NS	0.955053	0.122557	8	0.0433303
Treatment	OsWAK91	1.18097	OsWAK91Treatment	*	0.984436	0.158528	8	0.056048
Treatment	OsRBBI2	0.497772	OsRBBI2Treatment	NS	0.529389	0.144839	8	0.0512083
Treatment	OsCeBip	1.01806	OsCeBipTreatment	NS	0.84777	0.241778	8	0.0854815
Treatment	OsPR10	1.21881	OsPR10Treatment	NS	1.05562	0.19814	8	0.0700531
Treatment	OSPOX8	1.07399	OSPOX8Treatment	NS	0.955053	0.122557	8	0.0433303
Treatment	OsWAK91	1.07822	OsWAK91Treatment	*	0.984436	0.158528	8	0.056048
Treatment	OsRBBI2	0.549657	OsRBBI2Treatment	NS	0.529389	0.144839	8	0.0512083
Treatment	OsCeBip	0.976695	OsCeBipTreatment	NS	0.84777	0.241778	8	0.0854815
Treatment	OsPR10	1.20846	OsPR10Treatment	NS	1.05562	0.19814	8	0.0700531
