# Supplementary material for: qPCRtools: An R package for qPCR data processing and visualization
Source: Front Genet. 2022 Sep 13;13:1002704. doi: 10.3389/fgene.2022.1002704 (PMC9513427; doi:10.3389/fgene.2022.1002704)
Supplement: Supplementary file 2 [file Table3.XLSX]

## Sheet: Sheet1
Treatment	gene	biorep	expre	mean.expre	sd.expre	n	se.expre	temp	signif
Treatment	OsPR10	1	0.539848	0.689618	0.273961	4	0.344809	OsPR10Treatment	NS
Treatment	OsPR10	2	0.809793	0.689618	0.273961	4	0.344809	OsPR10Treatment	NS
Treatment	OsPR10	3	0.397941	0.689618	0.273961	4	0.344809	OsPR10Treatment	NS
Treatment	OsPR10	4	1.01089	0.689618	0.273961	4	0.344809	OsPR10Treatment	NS
CK	OsPR10	1	0.806991	2.03265	1.52521	4	1.01632	OsPR10CK
CK	OsPR10	2	3.17251	2.03265	1.52521	4	1.01632	OsPR10CK
CK	OsPR10	3	0.630962	2.03265	1.52521	4	1.01632	OsPR10CK
CK	OsPR10	4	3.52012	2.03265	1.52521	4	1.01632	OsPR10CK
Treatment	OsCeBip	1	0.452386	1.11282	0.548102	4	0.556411	OsCeBipTreatment	NS
Treatment	OsCeBip	2	1.66512	1.11282	0.548102	4	0.556411	OsCeBipTreatment	NS
Treatment	OsCeBip	3	0.889228	1.11282	0.548102	4	0.556411	OsCeBipTreatment	NS
Treatment	OsCeBip	4	1.44455	1.11282	0.548102	4	0.556411	OsCeBipTreatment	NS
CK	OsCeBip	1	1.03571	1.18921	0.797187	4	0.594607	OsCeBipCK
CK	OsCeBip	2	0.455532	1.18921	0.797187	4	0.594607	OsCeBipCK
CK	OsCeBip	3	0.943193	1.18921	0.797187	4	0.594607	OsCeBipCK
CK	OsCeBip	4	2.32241	1.18921	0.797187	4	0.594607	OsCeBipCK
Treatment	OsRBBI2	1	0.998701	0.893881	0.224777	4	0.446941	OsRBBI2Treatment	NS
Treatment	OsRBBI2	2	0.935056	0.893881	0.224777	4	0.446941	OsRBBI2Treatment	NS
Treatment	OsRBBI2	3	1.0741	0.893881	0.224777	4	0.446941	OsRBBI2Treatment	NS
Treatment	OsRBBI2	4	0.56767	0.893881	0.224777	4	0.446941	OsRBBI2Treatment	NS
CK	OsRBBI2	1	1.09287	1.16171	0.187139	4	0.580855	OsRBBI2CK
CK	OsRBBI2	2	1.11971	1.16171	0.187139	4	0.580855	OsRBBI2CK
CK	OsRBBI2	3	1.43209	1.16171	0.187139	4	0.580855	OsRBBI2CK
CK	OsRBBI2	4	1.00217	1.16171	0.187139	4	0.580855	OsRBBI2CK
Treatment	OsWAK91	1	1.46345	1.6832	0.451988	4	0.8416	OsWAK91Treatment	*
Treatment	OsWAK91	2	1.20112	1.6832	0.451988	4	0.8416	OsWAK91Treatment	*
Treatment	OsWAK91	3	1.82687	1.6832	0.451988	4	0.8416	OsWAK91Treatment	*
Treatment	OsWAK91	4	2.24136	1.6832	0.451988	4	0.8416	OsWAK91Treatment	*
CK	OsWAK91	1	0.213066	0.739915	0.454593	4	0.369957	OsWAK91CK
CK	OsWAK91	2	0.558402	0.739915	0.454593	4	0.369957	OsWAK91CK
CK	OsWAK91	3	1.26521	0.739915	0.454593	4	0.369957	OsWAK91CK
CK	OsWAK91	4	0.922982	0.739915	0.454593	4	0.369957	OsWAK91CK
Treatment	OSPOX8	1	0.926187	0.838092	0.140825	4	0.419046	OSPOX8Treatment	*
Treatment	OSPOX8	2	0.6348	0.838092	0.140825	4	0.419046	OSPOX8Treatment	*
Treatment	OSPOX8	3	0.852266	0.838092	0.140825	4	0.419046	OSPOX8Treatment	*
Treatment	OSPOX8	4	0.939116	0.838092	0.140825	4	0.419046	OSPOX8Treatment	*
CK	OSPOX8	1	1.42343	1.22442	0.22557	4	0.612208	OSPOX8CK
CK	OSPOX8	2	1.35133	1.22442	0.22557	4	0.612208	OSPOX8CK
CK	OSPOX8	3	1.20947	1.22442	0.22557	4	0.612208	OSPOX8CK
CK	OSPOX8	4	0.913436	1.22442	0.22557	4	0.612208	OSPOX8CK
