# Supplementary material for: qPCRtools: An R package for qPCR data processing and visualization
Source: Front Genet. 2022 Sep 13;13:1002704. doi: 10.3389/fgene.2022.1002704 (PMC9513427; doi:10.3389/fgene.2022.1002704)
Supplement: Supplementary file 3 [file Table4.XLSX]

## Sheet: Sheet1
group	biorep	gene	Expre4Stat	Expression	SD	SE
CK	1	OSPOX8	1	1.39398	0.540919	0.270459
CK	1	OsWAK91	0.190196	1	0.451514	0.225757
CK	1	OsCeBip	1	1.12374	0.502072	0.251036
CK	1	OsPR10	1	1.94698	0.624002	0.312001
CK	2	OSPOX8	1.76406	1.39398	0.540919	0.270459
CK	2	OsWAK91	0.302587	1	0.451514	0.225757
CK	2	OsCeBip	0.300611	1.12374	0.502072	0.251036
CK	2	OsPR10	2.12984	1.94698	0.624002	0.312001
CK	3	OSPOX8	1.17003	1.39398	0.540919	0.270459
CK	3	OsWAK91	0.500603	1	0.451514	0.225757
CK	3	OsCeBip	0.925685	1.12374	0.502072	0.251036
CK	3	OsPR10	1.31072	1.94698	0.624002	0.312001
CK	4	OSPOX8	0.696525	1.39398	0.540919	0.270459
CK	4	OsWAK91	0.229425	1	0.451514	0.225757
CK	4	OsCeBip	1.16812	1.12374	0.502072	0.251036
CK	4	OsPR10	1.51019	1.94698	0.624002	0.312001
Treatment	1	OSPOX8	0.660931	1	0.288703	0.144352
Treatment	1	OsWAK91	1.57989	4.21961	1.34133	0.670663
Treatment	1	OsCeBip	0.510322	1	0.458518	0.229259
Treatment	1	OsPR10	0.720222	1	0.209285	0.104642
Treatment	2	OSPOX8	1	1	0.288703	0.144352
Treatment	2	OsWAK91	1	4.21961	1.34133	0.670663
Treatment	2	OsCeBip	1	1	0.458518	0.229259
Treatment	2	OsPR10	0.686902	1	0.209285	0.104642
Treatment	3	OSPOX8	1	1	0.288703	0.144352
Treatment	3	OsWAK91	1	4.21961	1.34133	0.670663
Treatment	3	OsCeBip	1	1	0.458518	0.229259
Treatment	3	OsPR10	1	1	0.209285	0.104642
Treatment	4	OSPOX8	1	1	0.288703	0.144352
Treatment	4	OsWAK91	1	4.21961	1.34133	0.670663
Treatment	4	OsCeBip	1	1	0.458518	0.229259
Treatment	4	OsPR10	0.649276	1	0.209285	0.104642
