# Supplementary material for: qPCRtools: An R package for qPCR data processing and visualization
Source: Front Genet. 2022 Sep 13;13:1002704. doi: 10.3389/fgene.2022.1002704 (PMC9513427; doi:10.3389/fgene.2022.1002704)
Supplement: Supplementary file 4 [file Table1.XLSX]

## Sheet: Sheet1
Gene	Formula	Slope	Intercept	R2	P.value	max.Cq	min.Cq	E	Date
Gene1	y = -2.07*Conc + 40.08	-2.07	40.08	0.7502	0	40	27.33	0.954	2022-07-02
Gene2	y = -2.09*Conc + 34.97	-2.09	34.97	0.9908	0	33.89	22.31	0.941	2022-07-02
Gene3	y = -2.24*Conc + 33.34	-2.24	33.34	0.9969	0	31.39	19.59	0.857	2022-07-02
Gene4	y = -2.21*Conc + 35.46	-2.21	35.46	0.9977	0	33.44	22.06	0.873	2022-07-02
